# Supplementary material for: Multiplex MinION sequencing suggests enteric adenovirus F41 genetic diversity comparable to pre-COVID-19 era
Source: Microb Genom. 2023 Jan 6;9(1):mgen000920. doi: 10.1099/mgen.0.000920 (PMC9973849; doi:10.1099/mgen.0.000920)
Supplement: Supplementary material 2 [file mgen-9-920-s002.xlsx]

## Sheet: HAdV-F41_1200jh.primer.bed
Table S2
Reference	Start coordinate	End coordinate	Primer name	Pool	Strand	Sequence
NC_001454.1	3	35	HAdV-F41_1200jh_1_LEFT	1	+	CATCAATAATATACCTTAAARCTGGAAACGAG
NC_001454.1	913	933	HAdV-F41_1200jh_1_RIGHT	1	-	AATCACAAGCCCGACRACCT
NC_001454.1	373	398	HAdV-F41_1200jh_2_LEFT	2	+	GCCCKTTTGAGGGTATTTAAACACA
NC_001454.1	1234	1262	HAdV-F41_1200jh_2_RIGHT	2	-	GGATCYTCCTCAAGTAAATCTTCTATGC
NC_001454.1	654	677	HAdV-F41_1200jh_3_LEFT	3	+	AGGAAGCGGTWGATGGTATGTTT
NC_001454.1	1474	1496	HAdV-F41_1200jh_3_RIGHT	3	-	CAACAGCTGGAAGTTCTGGCAG
NC_001454.1	1233	1261	HAdV-F41_1200jh_4_LEFT	4	+	TGCATAGAAGATTTACTTGAGGARGATC
NC_001454.1	2131	2156	HAdV-F41_1200jh_4_RIGHT	4	-	CCAATGTGTYTTCAGCTGTTCAAAT
NC_001454.1	1475	1495	HAdV-F41_1200jh_5_LEFT	1	+	TGCCAGAACTTCCAGCTGTT
NC_001454.1	2353	2375	HAdV-F41_1200jh_5_RIGHT	1	-	TACCCCACTCATGCCAATAAGC
NC_001454.1	1709	1729	HAdV-F41_1200jh_6_LEFT	2	+	ATTGGATCAATGGAGCGCCC
NC_001454.1	2533	2553	HAdV-F41_1200jh_6_RIGHT	2	-	CCACCASCCCTTTCCAACAT
NC_001454.1	2348	2369	HAdV-F41_1200jh_7_LEFT	3	+	CCTGGGCTTATTGGCATGAGT
NC_001454.1	3230	3252	HAdV-F41_1200jh_7_RIGHT	3	-	AAAACTCACAGCGTTYCCTTCC
NC_001454.1	2669	2693	HAdV-F41_1200jh_8_LEFT	4	+	TTTTTACTGCTRAAGGGAACTGCC
NC_001454.1	3585	3606	HAdV-F41_1200jh_8_RIGHT	4	-	ATTAGCGGGAGGGTTAAGCAG
NC_001454.1	2984	3009	HAdV-F41_1200jh_9_LEFT	1	+	GTGGTGAGGTATGATGAGTYAAAGG
NC_001454.1	3869	3893	HAdV-F41_1200jh_9_RIGHT	1	-	CATTAGCCTSCTCCTTAAGGACAT
NC_001454.1	3474	3495	HAdV-F41_1200jh_10_LEFT	2	+	TACAATCAACTGGCYGCGTCT
NC_001454.1	4340	4364	HAdV-F41_1200jh_10_RIGHT	2	-	MGAAATTAAGGCTTGGGAGATGCA
NC_001454.1	3711	3732	HAdV-F41_1200jh_11_LEFT	3	+	TGTTTTCCAAGACCCGGTACA
NC_001454.1	4570	4594	HAdV-F41_1200jh_11_RIGHT	3	-	GAAAACCAGCATGTCAGAAGCATG
NC_001454.1	4133	4157	HAdV-F41_1200jh_12_LEFT	4	+	CCCARATTTTCCATGCACTCATCC
NC_001454.1	4942	4964	HAdV-F41_1200jh_12_RIGHT	4	-	GYTTTCACACCAGCAGGATGAG
NC_001454.1	4485	4506	HAdV-F41_1200jh_13_LEFT	1	+	AAATGACCCCRATGACAGGCT
NC_001454.1	5371	5394	HAdV-F41_1200jh_13_RIGHT	1	-	TTTGTCTCAGAATGGTCCGAGWT
NC_001454.1	4832	4855	HAdV-F41_1200jh_14_LEFT	2	+	GTGGAGCRAGGGTAATGTCTTTC
NC_001454.1	5728	5748	HAdV-F41_1200jh_14_RIGHT	2	-	ACCATCAAAAGCATTGCCGC
NC_001454.1	5244	5266	HAdV-F41_1200jh_15_LEFT	3	+	GCGTTTCTTACCTCGKGTTTCC
NC_001454.1	6077	6103	HAdV-F41_1200jh_15_RIGHT	3	-	TGAAAACYTACTAGATGTTTTGCCCC
NC_001454.1	5599	5619	HAdV-F41_1200jh_16_LEFT	4	+	CTTTCTTCCGCATCGCTGTG
NC_001454.1	6453	6474	HAdV-F41_1200jh_16_RIGHT	4	-	TCCAACTCCCACGCCATCTTT
NC_001454.1	6075	6098	HAdV-F41_1200jh_17_LEFT	1	+	TGGGGGCAAAACATCTAGTARGT
NC_001454.1	6997	7018	HAdV-F41_1200jh_17_RIGHT	1	-	AATCACCCGCAACTTTATGCC
NC_001454.1	6313	6334	HAdV-F41_1200jh_18_LEFT	2	+	AGCACCCCAATGTAAGTKGGA
NC_001454.1	7101	7128	HAdV-F41_1200jh_18_RIGHT	2	-	CCCCGCTTTTTAGAACTTTACATTGTG
NC_001454.1	6681	6703	HAdV-F41_1200jh_19_LEFT	3	+	CTCGCGRTCCTTCCAGTAATCT
NC_001454.1	7576	7601	HAdV-F41_1200jh_19_RIGHT	3	-	TCTACTTTCATCATATCAACGCCCA
NC_001454.1	7103	7128	HAdV-F41_1200jh_20_LEFT	4	+	CAATGTAAAGTTCTAAAAAGCGGGG
NC_001454.1	7891	7914	HAdV-F41_1200jh_20_RIGHT	4	-	GACTCCCTGGACAGTTCCCAAAT
NC_001454.1	7525	7545	HAdV-F41_1200jh_21_LEFT	1	+	GGATGAGAGCCGATCGGAAA
NC_001454.1	8493	8513	HAdV-F41_1200jh_21_RIGHT	1	-	AACGCYTTCTCCCAGCTCAT
NC_001454.1	7874	7895	HAdV-F41_1200jh_22_LEFT	2	+	TGAGAGCRAGAGTGCGGATTT
NC_001454.1	8611	8632	HAdV-F41_1200jh_22_RIGHT	2	-	TACGCAACTACGCCGTSTTTG
NC_001454.1	8295	8317	HAdV-F41_1200jh_23_LEFT	3	+	CGGACTCGGAACCTGAAAGARA
NC_001454.1	9129	9151	HAdV-F41_1200jh_23_RIGHT	3	-	TAAGATGCAYAGTTAGCGCCCT
NC_001454.1	8612	8631	HAdV-F41_1200jh_24_LEFT	4	+	AAASACGGCGTAGTTGCGT
NC_001454.1	9582	9609	HAdV-F41_1200jh_24_RIGHT	4	-	CCAAAACACTTTAACTCARATACAGCA
NC_001454.1	9127	9147	HAdV-F41_1200jh_25_LEFT	1	+	ACAGGGCGCTAACTRTGCAT
NC_001454.1	10010	10030	HAdV-F41_1200jh_25_RIGHT	1	-	AAGATTGCGCCCGTCTGACT
NC_001454.1	9375	9395	HAdV-F41_1200jh_26_LEFT	2	+	TCTTTTGGTCCGGCCTGTTG
NC_001454.1	10256	10276	HAdV-F41_1200jh_26_RIGHT	2	-	ATCTGTCGCAACACCGGATG
NC_001454.1	9776	9799	HAdV-F41_1200jh_27_LEFT	3	+	CAAGTACTGGTAGCCAACMAGGA
NC_001454.1	10700	10720	HAdV-F41_1200jh_27_RIGHT	3	-	TGAAAGTTGCGCTCCTCGTT
NC_001454.1	10214	10236	HAdV-F41_1200jh_28_LEFT	4	+	TCCAGATACGGAGGGGAGTCTT
NC_001454.1	11073	11097	HAdV-F41_1200jh_28_RIGHT	4	-	TTTTMACCTCCTTGTCTATGGGCA
NC_001454.1	10700	10720	HAdV-F41_1200jh_29_LEFT	1	+	AACGAGGAGCGCAACTTTCA
NC_001454.1	11600	11622	HAdV-F41_1200jh_29_RIGHT	1	-	GCTTCCAAAATGGCCGAAAASC
NC_001454.1	10844	10869	HAdV-F41_1200jh_30_LEFT	2	+	CAGCTGTTTTTGATTGTRCAACACA
NC_001454.1	11614	11635	HAdV-F41_1200jh_30_RIGHT	2	-	AGAAGGAACCACGGCTTCCAA
NC_001454.1	11279	11302	HAdV-F41_1200jh_31_LEFT	3	+	GARTCTTACTTTGACATGGGGGC
NC_001454.1	12005	12026	HAdV-F41_1200jh_31_RIGHT	3	-	CCTGCCGYGAAGTTTGGAAAA
NC_001454.1	11609	11630	HAdV-F41_1200jh_32_LEFT	4	+	CCATTTTGGAAGCCGTGGTTC
NC_001454.1	12564	12585	HAdV-F41_1200jh_32_RIGHT	4	-	AAGTACTCGCTGTTCATGGCY
NC_001454.1	12253	12276	HAdV-F41_1200jh_33_LEFT	1	+	GACGAACARACCTTCCAGGAAAT
NC_001454.1	13191	13211	HAdV-F41_1200jh_33_RIGHT	1	-	ACAAAGGGACSGACGCTGTT
NC_001454.1	12259	12282	HAdV-F41_1200jh_34_LEFT	2	+	CARACCTTCCAGGAAATCACCAG
NC_001454.1	13191	13211	HAdV-F41_1200jh_34_RIGHT	2	-	ACAAAGGGACSGACGCTGTT
NC_001454.1	12565	12588	HAdV-F41_1200jh_35_LEFT	3	+	GCCATGAACAGCGAGTACTTYAC
NC_001454.1	13463	13485	HAdV-F41_1200jh_35_RIGHT	3	-	TAGTTCAGGGAGGCAATGTCYG
NC_001454.1	13191	13211	HAdV-F41_1200jh_36_LEFT	4	+	AACAGCGTCSGTCCCTTTGT
NC_001454.1	14042	14068	HAdV-F41_1200jh_36_RIGHT	4	-	KCCCTCCAAATCCTCATACATGATTT
NC_001454.1	13475	13497	HAdV-F41_1200jh_37_LEFT	1	+	CCCTGAACTACCAGAAYGACCA
NC_001454.1	14364	14388	HAdV-F41_1200jh_37_RIGHT	1	-	GTTACTGGRTCTTGCATCATGTCG
NC_001454.1	13855	13875	HAdV-F41_1200jh_38_LEFT	2	+	TTTGACACGCGCAAYTTCCG
NC_001454.1	14635	14657	HAdV-F41_1200jh_38_RIGHT	2	-	GCTGRACTCCACTGATACTGCT
NC_001454.1	14249	14271	HAdV-F41_1200jh_39_LEFT	3	+	GCAGCTGGTTTTTRGCCTACAA
NC_001454.1	14989	15010	HAdV-F41_1200jh_39_RIGHT	3	-	TCAATCACGGAATCCACSGTG
NC_001454.1	14632	14652	HAdV-F41_1200jh_40_LEFT	4	+	CGCAGCAGTATCAGTGGAGT
NC_001454.1	15448	15470	HAdV-F41_1200jh_40_RIGHT	4	-	GCTTAATGTCGGGCTTGACGTC
NC_001454.1	14989	15010	HAdV-F41_1200jh_41_LEFT	1	+	CACSGTGGATTCCGTGATTGA
NC_001454.1	15866	15889	HAdV-F41_1200jh_41_RIGHT	1	-	GTCTTTGTTTTCCCTYTTGACGC
NC_001454.1	15375	15395	HAdV-F41_1200jh_42_LEFT	2	+	CAGCATGAGCAAGCGCAAGT
NC_001454.1	16485	16505	HAdV-F41_1200jh_42_RIGHT	2	-	ATGCGAAACCGGCAAGTCAR
NC_001454.1	15864	15885	HAdV-F41_1200jh_43_LEFT	3	+	GGGCGTCAARAGGGAAAACAA
NC_001454.1	16736	16764	HAdV-F41_1200jh_43_RIGHT	3	-	GCAAAATTGATGTCTTCCATGTCTTGTC
NC_001454.1	15991	16014	HAdV-F41_1200jh_44_LEFT	4	+	GTGCGCCCCATTAARGAAATAGG
NC_001454.1	16866	16891	HAdV-F41_1200jh_44_RIGHT	4	-	GGACCCAAAGTTTTTAATGCCACTC
NC_001454.1	16486	16505	HAdV-F41_1200jh_45_LEFT	1	+	TGACTTGCCGGTTTCGCAT
NC_001454.1	17255	17275	HAdV-F41_1200jh_45_RIGHT	1	-	AGCGCCCTCTTTCAAAGCCT
NC_001454.1	16875	16902	HAdV-F41_1200jh_46_LEFT	2	+	TAAAAACTTTGGGTCCTCCATTAAGTC
NC_001454.1	17753	17775	HAdV-F41_1200jh_46_RIGHT	2	-	ACTTGTTCCCCAGGCTGAAGTA
NC_001454.1	17249	17270	HAdV-F41_1200jh_47_LEFT	3	+	ACGAGCAGGCTTTGAAAGAGG
NC_001454.1	17936	17956	HAdV-F41_1200jh_47_RIGHT	3	-	CCGCGGATGTCAAAGTAGGT
NC_001454.1	17653	17673	HAdV-F41_1200jh_48_LEFT	4	+	CTCGATGATGCCGCAATGGT
NC_001454.1	18554	18583	HAdV-F41_1200jh_48_RIGHT	4	-	GAATTGTAGTACATCAAACCRATGAAGTT
NC_001454.1	17936	17956	HAdV-F41_1200jh_49_LEFT	1	+	ACCTACTTTGACATCCGCGG
NC_001454.1	18569	18596	HAdV-F41_1200jh_49_RIGHT	1	-	CATRTTGCCAGTGGAATTGTAGTACAT
NC_001454.1	18554	18583	HAdV-F41_1200jh_50_LEFT	2	+	AACTTCATYGGTTTGATGTACTACAATTC
NC_001454.1	19410	19432	HAdV-F41_1200jh_50_RIGHT	2	-	GTGTTGTGAGCCATGGGRAAAA
NC_001454.1	18574	18598	HAdV-F41_1200jh_51_LEFT	3	+	CTACAATTCCACTGGCAAYATGGG
NC_001454.1	19457	19483	HAdV-F41_1200jh_51_RIGHT	3	-	AAAGACTGATCGTTGGTRTCATTACG
NC_001454.1	19127	19147	HAdV-F41_1200jh_52_LEFT	4	+	TCTCCAGACCCCATGGACAA
NC_001454.1	19999	20027	HAdV-F41_1200jh_52_RIGHT	4	-	ATTATGCTGGAAAGGGAGAGTTACATTC
NC_001454.1	19499	19520	HAdV-F41_1200jh_53_LEFT	1	+	GCTGCAAACATGCTTTACCCC
NC_001454.1	20285	20309	HAdV-F41_1200jh_53_RIGHT	1	-	AACATARAGAAGTGTGGGCTCATC
NC_001454.1	19919	19944	HAdV-F41_1200jh_54_LEFT	2	+	GACAGRATGTACTCCTTTTTCCGAA
NC_001454.1	20641	20661	HAdV-F41_1200jh_54_RIGHT	2	-	CGCTCGTCCGAAAAGCCAAA
NC_001454.1	20265	20287	HAdV-F41_1200jh_55_LEFT	3	+	CTTTTGAGGTGGAYCCCATGGA
NC_001454.1	21442	21465	HAdV-F41_1200jh_55_RIGHT	3	-	CAATTGGGTCGGCARATGTGTAA
NC_001454.1	20641	20661	HAdV-F41_1200jh_56_LEFT	4	+	TTTGGCTTTTCGGACGAGCG
NC_001454.1	21442	21465	HAdV-F41_1200jh_56_RIGHT	4	-	CAATTGGGTCGGCARATGTGTAA
NC_001454.1	20641	20661	HAdV-F41_1200jh_57_LEFT	1	+	TTTGGCTTTTCGGACGAGCG
NC_001454.1	21442	21465	HAdV-F41_1200jh_57_RIGHT	1	-	CAATTGGGTCGGCARATGTGTAA
NC_001454.1	21442	21465	HAdV-F41_1200jh_58_LEFT	2	+	TTACACATYTGCCGACCCAATTG
NC_001454.1	22329	22352	HAdV-F41_1200jh_58_RIGHT	2	-	AGGAMGAAGAAGAGGTGGTGTAC
NC_001454.1	22135	22155	HAdV-F41_1200jh_59_LEFT	3	+	TTCTCCCAGGCGGAAACCAA
NC_001454.1	22979	22999	HAdV-F41_1200jh_59_RIGHT	3	-	AGGGGRATGCGTTGGTTCTT
NC_001454.1	22135	22155	HAdV-F41_1200jh_60_LEFT	4	+	TTCTCCCAGGCGGAAACCAA
NC_001454.1	22979	22999	HAdV-F41_1200jh_60_RIGHT	4	-	AGGGGRATGCGTTGGTTCTT
NC_001454.1	22513	22533	HAdV-F41_1200jh_61_LEFT	1	+	CCGGCCATGCTTTACTCCTA
NC_001454.1	23334	23357	HAdV-F41_1200jh_61_RIGHT	1	-	GTCCTCAGAGTTTAGGTCGGGTT
NC_001454.1	22979	22999	HAdV-F41_1200jh_62_LEFT	2	+	AAGAACCAACGCATYCCCCT
NC_001454.1	23856	23879	HAdV-F41_1200jh_62_RIGHT	2	-	CTCGGGAAAAATGAGRTTTGCCA
NC_001454.1	23213	23236	HAdV-F41_1200jh_63_LEFT	3	+	CTCAAACGCACCATYGAAGTTTC
NC_001454.1	23867	23889	HAdV-F41_1200jh_63_RIGHT	3	-	GCATAAGYCGCTCGGGAAAAAT
NC_001454.1	23693	23716	HAdV-F41_1200jh_64_LEFT	4	+	CGCGACTGCATYTATCTTTTCCT
NC_001454.1	24649	24669	HAdV-F41_1200jh_64_RIGHT	4	-	AACTTCCTCTGCCTGGCTGT
NC_001454.1	23856	23879	HAdV-F41_1200jh_65_LEFT	1	+	TGGCAAAYCTCATTTTTCCCGAG
NC_001454.1	24658	24681	HAdV-F41_1200jh_65_RIGHT	1	-	CTCCTCGTCTGAAACTTCCTCTG
NC_001454.1	24351	24373	HAdV-F41_1200jh_66_LEFT	2	+	ATGAAGACCAATCMCGACCTCC
NC_001454.1	25244	25265	HAdV-F41_1200jh_66_RIGHT	2	-	GCGAACGSAGTGATCGGTTTT
NC_001454.1	24651	24671	HAdV-F41_1200jh_67_LEFT	3	+	AGCCAGGCAGAGGAAGTTTC
NC_001454.1	25537	25558	HAdV-F41_1200jh_67_RIGHT	3	-	CGAATTCCATTTACSCGCCCA
NC_001454.1	25171	25192	HAdV-F41_1200jh_68_LEFT	4	+	AGAAAACGCATCTTTCCGACG
NC_001454.1	26048	26070	HAdV-F41_1200jh_68_RIGHT	4	-	TGAAGTCGTCTGGGTAAAGACC
NC_001454.1	25532	25553	HAdV-F41_1200jh_69_LEFT	1	+	ATGATTGGGCGSGTAAATGGA
NC_001454.1	26410	26430	HAdV-F41_1200jh_69_RIGHT	1	-	TCTGTTAGCGCGCCACTGAA
NC_001454.1	25827	25849	HAdV-F41_1200jh_70_LEFT	2	+	GTATCCAGCTCAACGACGARGT
NC_001454.1	26674	26700	HAdV-F41_1200jh_70_RIGHT	2	-	GACAAAGGCCAAAAGTGCAATAATGG
NC_001454.1	26224	26251	HAdV-F41_1200jh_71_LEFT	3	+	TGGATTACATGAAGATCTGTGTTCTTT
NC_001454.1	27101	27124	HAdV-F41_1200jh_71_RIGHT	3	-	TCAAGCTCTTTGGTATGGGCCTT
NC_001454.1	26625	26653	HAdV-F41_1200jh_72_LEFT	4	+	CTTCCCCTTACTACTTATACTTTTTCCC
NC_001454.1	27494	27525	HAdV-F41_1200jh_72_RIGHT	4	-	GGCAATAAAGCAATATTAAACTAGCGGAAAT
NC_001454.1	27000	27030	HAdV-F41_1200jh_73_LEFT	1	+	AAATCACTGTTTTTAACTATTATCCGTTGG
NC_001454.1	27876	27903	HAdV-F41_1200jh_73_RIGHT	1	-	GGATAAGACAGAGAAGAGGAACTTTCA
NC_001454.1	27374	27401	HAdV-F41_1200jh_74_LEFT	2	+	CACAAAAGCTTTCACTTTAATTACCCT
NC_001454.1	28248	28274	HAdV-F41_1200jh_74_RIGHT	2	-	TCCTGRTTTTGTTGTTTGAGTTTTCG
NC_001454.1	27740	27760	HAdV-F41_1200jh_75_LEFT	3	+	CACTGSCATCTGCAGCATTG
NC_001454.1	28615	28635	HAdV-F41_1200jh_75_RIGHT	3	-	CAGGTGGTGCTGCTGGAAAA
NC_001454.1	28145	28165	HAdV-F41_1200jh_76_LEFT	4	+	CAGCGCGCTCCATCAGTTAT
NC_001454.1	29023	29045	HAdV-F41_1200jh_76_RIGHT	4	-	ATGTGGCTAAACCCARGGAGTT
NC_001454.1	28500	28525	HAdV-F41_1200jh_77_LEFT	1	+	TGCATGTACACTATGGTAAAAACCC
NC_001454.1	29362	29384	HAdV-F41_1200jh_77_RIGHT	1	-	TGTCAAATTGGAGGCCTGATCC
NC_001454.1	28875	28900	HAdV-F41_1200jh_78_LEFT	2	+	RGGAGTTTTAGCACTCAAGTACACT
NC_001454.1	29759	29782	HAdV-F41_1200jh_78_RIGHT	2	-	CGAGATTTGGATGAGCATGTTGC
NC_001454.1	29250	29275	HAdV-F41_1200jh_79_LEFT	3	+	YGCCAACTTAATTCTTCATGTAGCA
NC_001454.1	30125	30150	HAdV-F41_1200jh_79_RIGHT	3	-	GTGCCCAATTTTAAGGTTAAAGCCC
NC_001454.1	29625	29650	HAdV-F41_1200jh_80_LEFT	4	+	TCAGGGAAATTTACTYAACTGTGCC
NC_001454.1	30493	30525	HAdV-F41_1200jh_80_RIGHT	4	-	TCAATGGCTAGTGTAAGAAAGTTRTTATCTAG
NC_001454.1	30000	30023	HAdV-F41_1200jh_81_LEFT	1	+	CGAACACTACAATCCCCTTGACA
NC_001454.1	30872	30897	HAdV-F41_1200jh_81_RIGHT	1	-	GAGCCAATTCTGAGTTGAAGTTGGT
NC_001454.1	30375	30398	HAdV-F41_1200jh_82_LEFT	2	+	TTCTCTCTTAATAGACGCCCCAC
NC_001454.1	31235	31260	HAdV-F41_1200jh_82_RIGHT	2	-	GTTCCGTCGCTGTARAAATACATGA
NC_001454.1	30745	30766	HAdV-F41_1200jh_83_LEFT	3	+	GACTTAGGAGACGGTCTTGCA
NC_001454.1	31665	31691	HAdV-F41_1200jh_83_RIGHT	3	-	AGGTGTATAAGRTAAAGTGGAAGGGG
NC_001454.1	31125	31153	HAdV-F41_1200jh_84_LEFT	4	+	CAAAGTGTGGCTAGTTTTAGTAAAATGC
NC_001454.1	31995	32016	HAdV-F41_1200jh_84_RIGHT	4	-	TTGGGAAGCTTCACCGTTAGG
NC_001454.1	31502	31531	HAdV-F41_1200jh_85_LEFT	1	+	TAGAAGGCTACTCATTAAAATTYACCTGG
NC_001454.1	32366	32392	HAdV-F41_1200jh_85_RIGHT	1	-	TAAACCTGGGTCTCTTCAATGTAAGG
NC_001454.1	31875	31895	HAdV-F41_1200jh_86_LEFT	2	+	TCAAGCTCTCCACGGGTTYT
NC_001454.1	32758	32778	HAdV-F41_1200jh_86_RIGHT	2	-	AGAAGTACGAAGCTGTGCGC
NC_001454.1	32250	32271	HAdV-F41_1200jh_87_LEFT	3	+	TAACACTTCCTTGGGCATGCC
NC_001454.1	33145	33169	HAdV-F41_1200jh_87_RIGHT	3	-	AGCSGTGATTGGTAATTTGGAAAA
NC_001454.1	32625	32650	HAdV-F41_1200jh_88_LEFT	4	+	TAAAAGTCCAGGAGTCCTTTCCATT
NC_001454.1	33495	33525	HAdV-F41_1200jh_88_RIGHT	4	-	AGAGCTTATATGCAATGATTTGGATGACTT
NC_001454.1	32986	33006	HAdV-F41_1200jh_89_LEFT	1	+	AAGGCCTTGATCCCGACTCA
NC_001454.1	33910	33930	HAdV-F41_1200jh_89_RIGHT	1	-	TTCTGTGTGCTTTGTCGCGG
NC_001454.1	33383	33408	HAdV-F41_1200jh_90_LEFT	2	+	CCTTCATGGTTGAAAAAGATCAGGT
NC_001454.1	34181	34214	HAdV-F41_1200jh_90_RIGHT	2	-	CATCATCAATAATATACCTTAAARCTGGAAACG
NC_001454.1	33611	33637	HAdV-F41_1200jh_91_LEFT	3	+	ACAATAAGCAGCTTGAARAACTGGAG
NC_001454.1	34181	34214	HAdV-F41_1200jh_91_RIGHT	3	-	CATCATCAATAATATACCTTAAARCTGGAAACG
NC_001454.1	33614	33640	HAdV-F41_1200jh_92_LEFT	4	+	ATAAGCAGCTTGAARAACTGGAGTAA
NC_001454.1	34181	34214	HAdV-F41_1200jh_92_RIGHT	4	-	CATCATCAATAATATACCTTAAARCTGGAAACG
